# Supplementary material for: Establishing Normative Values for the Supination Resistance Test: An International Cross‐Sectional Study
Source: J Foot Ankle Res. 2026 Mar 2;19(1):e70137. doi: 10.1002/jfa2.70137 (PMC12953718; doi:10.1002/jfa2.70137)
Supplement: Supplementary file 2 — Supporting Information S2 [file JFA2-19-e70137-s002.xlsx]

## Sheet: Feuil1
								Clinical categories for the supination resistance test (%BW)
	Age group (yrs)	Sex	Age (yrs)	Mass (kg)	Height (m)	FPI	Normalised supination resistance (%BW)	Very low	Low	Slightly low	Normal	Slightly high	High	Very high
	18-29	Male (n=172)	23.7 (3.9)	82.0 (15.8)	1.79 (0,07)	4.2 (3.7)	12.4 (2.9)	< 7.4	7.4-9.8	9.8-10.3	10.3-14.0	14.0-15.1	15.1-20.2	>20.2
		Female (n=223)	23.0 (2.6)	64.2 (12.2)	1.64 (0,06)	4.2 (3.2)	12.7 (3.0)	< 5.9	5.9-9.6	9.6-11.0	11.0-14.5	14.5-15.6	15.6-19.2	>19.2
	30-39	Male (n=74)	34.3 (3.1)	87.9 (17.3)	1.78 (0.07)	4.3 (3.5)	12.8 (3.5)	< 7.0	7.0-9.1	9.1-10.2	10.2-15.0	15.0-16.6	16.6-21.0	>21.0
		Female (n=85)	34.1 (2.8)	67.5 (12.3)	1.64 (0.06)	3 (2.8)	13.1 (2.9)	< 7.6	7.6-9.6	9.6-11.1	11.1-15.1	15.1-16.0	16.0-19.4	>19.4
	40-49	Male (n=58)	44.9 (2.9)	84.9 (13.2)	1.77 (0.07)	3.9 (3.0)	13.5 (3.5)	< 6.7	6.7-9.6	9.6-10.6	10.6-16.7	16.7-17.4	17.4-20.8	>20.8
		Female (n=102)	43.8 (2.5)	71.0 (13.6)	1.63 (0.06)	3.9 (3.0)	13.3 (2.9)	< 8.3	8.3-10.7	10.7-11.3	11.3-15.0	15.0-16.3	16.3-20.9	>20.9
	50-59	Male (n=67)	53.6 (2.5)	82.9 (11.7)	1.74 (0.07)	4.1 (4.0)	13.4 (3.9)	< 7.5	7.5-9.4	9.4-10.0	10.0-16.2	16.2-17.2	17.2-23.3	>23.3
		Female (n=80)	54.4 (3.0)	71.8 (16.7)	1.63 (0.06)	3.3 (3.2)	14.1 (3.8)	< 8.6	8.6-10.7	10.7-11.8	11.8-16.4	16.4-17.6	17.6-23.5	>23.5
	60-69	Male (n=57)	64.2 (2.9)	86.4 (17.0)	1.73 (0.06)	4.0 (3.1)	12.4 (4.0)	< 6.6	6.6-8.8	8.8-9.8	9.8-13.9	13.9-15.6	15.6-26.7	>26.7
		Female (n=75)	63.4 (2.6)	71.6 (16.2)	1.60 (0.07)	3.8 (3.0)	13.9 (3.3)	< 8.0	8.0-10.9	10.9-11.4	11.4-16.6	16.6-17.3	17.3-22.4	>22.4
	70-79	Male (n=54)	74.9 (2.7)	83.2 (14.0)	1.68 (0.07)	4.7 (3.5)	11.6 (3.1)	< 5.7	5.7-8.2	8.2-8.9	8.9-14.2	14.2-15.2	15.2-17.6	>17.6
		Female (n=51)	74.5 (3.1)	71.1 (13.5)	1.57 (0.06)	5.5 (3.2)	12.9 (4.2)	< 6.5	6.5-8.5	8.5-10.1	10.1-15.7	15.7-18.3	18.3-23.1	>23.1
	80+	Male (n=50)	83.7 (4.1)	81.7 (13.4)	1.68 (0.07)	4.3 (3.1)	10.5 (3.1)	< 6.0	6.0-7.8	7.8-8.4	8.4-12.2	12.2-14.2	14.2-18.8	>18.8
		Female (n=50)	84.7 (3.7)	70.7 (12.3)	1.53 (0.08)	5.4 (2.7)	9.9 (2.8)	< 5.1	5.1-7.4	7.4-8.0	8.0-12.0	12.0-13.7	13.7-16.1	>16.1
	Supplementary material 1. Demographic data and clinical categories for the mass-normalised supination resistance test according to age and sex.
